# Supplementary material for: Metformin Inefficiency to Lower Lipids in Vitamin B12 Deficient HepG2 Cells Is Alleviated via Adiponectin-AMPK Axis
Source: Nutrients. 2023 Dec 8;15(24):5046. doi: 10.3390/nu15245046 (PMC10745523; doi:10.3390/nu15245046)
Supplement: Supplementary file 1 [file nutrients-15-05046-s001.zip]

Archive with 1 entries (1 files):
- nutrients-2705943-supplementary.pdf
